# Supplementary material for: Isolation and Characterization of Antioxidant Peptides from Dairy Cow (Bos taurus) Placenta and Their Antioxidant Activities
Source: Antioxidants (Basel). 2024 Jul 29;13(8):913. doi: 10.3390/antiox13080913 (PMC11352039; doi:10.3390/antiox13080913)
Supplement: Supplementary file 1 [file antioxidants-13-00913-s001.zip]

Archive with 1 entries (1 files):
- antioxidants-3099231-supplementary.pdf
